# Supplementary material for: The Stage-Specific Plasticity of Descending Modulatory Controls in a Rodent Model of Cancer-Induced Bone Pain
Source: Cancers (Basel). 2020 Nov 6;12(11):3286. doi: 10.3390/cancers12113286 (PMC7716240; doi:10.3390/cancers12113286)
Supplement: Supplementary file 1 [file cancers-12-03286-s001.zip]

Archive with 3 entries (2 files):
- supplementary/
- supplementary/Movie 1_1 mm scale bar.avi
- supplementary/supplementary.pdf
